# Supplementary material for: Inosine and D-Mannose Secreted by Drug-Resistant Klebsiella pneumoniae Affect Viability of Lung Epithelial Cells
Source: Molecules. 2022 May 6;27(9):2994. doi: 10.3390/molecules27092994 (PMC9106066; doi:10.3390/molecules27092994)
Supplement: Supplementary file 1 [file molecules-27-02994-s001.zip]

Archive with 1 entries (1 files):
- molecules-1681005-supplementary.pdf
